# Supplementary material for: Influence of biological sex and training history on force production and its variability in humans
Source: Front Physiol. 2026 Jul 13;17:1783010. doi: 10.3389/fphys.2026.1783010 (PMC13402139; doi:10.3389/fphys.2026.1783010)
Supplement: Supplementary file 1 [file Table1.xlsx]

## Sheet: Anthropometric
		Sex	N	Mean	SD	Interaction	Student's t	df	p-value
	BMI	Male	12	23.17	3.76	Sex	0.4	21	0.691
		Female	10	22.54	2.35
	Age	Male	12	24.75	3.92	Sex	0.35	21	0.732
		Female	10	24.27	2.41
		Group	N	Mean	SD	Interaction	Student's t	df	p-value
	BMI	ST	11	23	3.58	Group	0.07	20	0.948
		RA	11	22.91	2.84
	Age	ST	11	23.36	2.06	Group	1.55	20	0.136
		RA	11	25.45	3.96

## Sheet: IPAQ
		Sex	N	Mean	SD	Interaction	Student's t	df	p-value
	IPAQ	Male	12	2782	1480	Sex	0.03	21	0.975
		Female	10	2804	1903
		Group	N	Mean	SD	Interaction	Student's t	df	p-value
	IPAQ	ST	11	3425	1848	Group	1.69	20	0.106
		RA	11	2267	1319

## Sheet: MVF
														95% CI
		Sex	time	N	Mean	SD	Interaction	F	df-n	df-d (residuals)	p-value	Effect size (eta squared)	Mean Difference	LL	UL
		Male	S1	12	358.08	98.332	Sex	24.7945	1	40	< 0.001	0.371	120.25	72.6767	167.823
		Male	S2	12	358.42	80.655	Time	0.0225	1	40	0.882	0.001
		Female	S1	10	234.55	73.972	Sex*time	0.0185	1	40	0.892	0
		Female	S2	10	241.45	69.653
														95% CI
		Group	time	N	Mean	SD	Interaction	F	df-n	df-d (residuals)	p-value	Effect size (eta squared)	Mean Difference	LL	UL
		ST	S1	11	348	101	Group	8.5	1	40	0.006	0.18	82.95	26.88	139.03
		ST	S2	11	345	97	Time	0	1	40	0.923
		RA	S1	11	259	98	Group*Time	0	1	40	0.84
		RA	S2	11	267	81

## Sheet: Impulse
														95% CI
		Sex	time	N	Mean	SD	Interaction	F	df-n	df-d (residuals)	p-value	Effect size (eta squared)	Mean Difference	LL	UL
		Male	S1	12	41.17	15.514	Sex	9.9719	1	40	0.003	0.192	12.102	4.5307	19.674
		Male	S2	12	38.58	14.305	Time	0.0334	1	40	0.856	0.001
		Female	S1	10	27.18	10.666	Sex*time	0.2413	1	40	0.626	0.006
		Female	S2	10	28.36	10.22
														95% CI
		Group	time	N	Mean	SD	Interaction	F	df-n	df-d (residuals)	p-value	Effect size (eta squared)	Mean Difference	LL	UL
		ST	S1	11	41	15	Group	8.85	1	40	0.005	0.18	11.77	3.97	19.57
		ST	S2	11	40	16	Time	0.05	1	40	0.828
		RA	S1	11	29	13	Group*Time	0	1	40	0.991
		RA	S2	11	28	5

## Sheet: RFD0-50
														95% CI
		Sex	time	N	Mean	SD	Interaction	F	df-n	df-d (residuals)	p-value	Effect size (eta squared)	Mean Difference	LL	UL
		Male	S1	12	2066	953.456	Sex	10.479	1	40	0.002	0.2	787.712	294.309	1281.12
		Male	S2	12	1600.33	969.428	Time	0.149	1	40	0.702
		Female	S1	10	906.45	636.658	Sex*time	2.335	1	40	0.134
		Female	S2	10	1184.45	644.499
														95% CI
		Group	time	N	Mean	SD	Interaction	F	df-n	df-d (residuals)	p-value	Effect size (eta squared)	Mean Difference	LL	UL
		ST	S1	11	1953	1121	Group	6.46	1	40	0.01	0.14	258.94	147.94	1193.06
		ST	S2	11	1706	1045	Time	0.21	1	40	0.648	0
		RA	S1	11	1157	688	Group*Time	0.23	1	40	0.635	0
		RA	S2	11	1161	491

## Sheet: RFD50-100
														95% CI
		Sex	time	N	Mean	SD	Interaction	F	df-n	df-d (residuals)	p-value	Effect size (eta squared)	Mean Difference	LL	UL
		Male	S1	12	1165.33	573.987	Sex	3.214	1	40	0.8	0.071
		Male	S2	12	1188.5	461.711	Time	0.0755	1	40	0.785	0.002
		Female	S1	10	971.27	411.764	Sex*time	0.1907	1	40	0.665	0.005
		Female	S2	10	869.45	469.908
														95% CI
		Group	time	N	Mean	SD	Interaction	F	df-n	df-d (residuals)	p-value	Effect size (eta squared)	Mean Difference	LL	UL
		ST	S1	11	1167	602	Group	2.69	1	40	0.109	0.06
		ST	S2	11	1216	612	Time	0.03	1	40	0.856	0
		RA	S1	11	1000	412	Group*Time	0.26	1	40	0.611	0.01
		RA	S2	11	897	249

## Sheet: RFD100-150
														95% CI
		Sex	time	N	Mean	SD	Interaction	F	df-n	df-d (residuals)	p-value	Effect size (eta squared)	Mean Difference	LL	UL
		Male	S1	12	423.83	392.83	Sex	0.0607	1	40	0.807	0.001
		Male	S2	12	633	417.186	Time	0.3721	1	40	0.545	0.009
		Female	S1	10	593.91	250.407	Sex*time	1.7834	1	40	0.189	0.041
		Female	S2	10	515.91	365.24
														95% CI
		Group	time	N	Mean	SD	Interaction	F	df-n	df-d (residuals)	p-value	Effect size (eta squared)	Mean Difference	LL	UL
		ST	S1	11	543	424	Group	1.52	1	40	0.224	0.04
		ST	S2	11	675	434	Time	0.43	1	40	0.516	0.01
		RA	S1	11	463	256	Group*Time	0.28	1	40	0.602	0.01
		RA	S2	11	478	350

## Sheet: RFDmax
														95% CI
		Sex	time	N	Mean	SD	Interaction	F	df-n	df-d (residuals)	p-value	Effect size (eta squared)	Mean Difference	LL	UL
		Male	S1	12	2896.42	1175.87	Sex	10.137	1	40	0.003	0.194	903.83	338.605	1469.05
		Male	S2	12	2514.33	894.689	Time	0.433	1	40	0.514	0.01
		Female	S1	10	1797.36	1001.93	Sex*time	0.473	1	40	0.495	0.011
		Female	S2	10	1805.73	692.487
														95% CI
		Group	time	N	Mean	SD	Interaction	F	df-n	df-d (residuals)	p-value	Effect size (eta squared)	Mean Difference	LL	UL
		ST	S1	11	2752	1204	Group	4.79	1	40	0.03	0.11	675.32	63.82	1286.82
		ST	S2	11	2550	964	Time	0.49	1	40	0.49
		RA	S1	11	2090	1183	Group*Time	0	1	40	0.964
		RA	S2	11	1861	641

## Sheet: MFCVmax
														95% CI
		Sex	time	N	Mean	SD	Interaction	F	df-n	df-d (residuals)	p-value	Effect size (eta squared)	Mean Difference	LL	UL
		Male	S1	12	4.83	0.287	Sex	2.22859	1	40	0.143	0.05
		Male	S2	12	4.86	0.23	Time	0.35994	1	40	0.552	0.008
		Female	S1	10	4.71	0.248	Sex*time	0.00383	1	40	0.951	0
		Female	S2	10	4.76	0.213
														95% CI
		Group	time	N	Mean	SD	Interaction	F	df-n	df-d (residuals)	p-value	Effect size (eta squared)	Mean Difference	LL	UL
		ST	S1	11	4.84	0.24	Group	4	1	40	0.049	0.09	0.14	0.01	0.27
		ST	S2	11	4.91	0.2	Time	0.37	1	40	0.547	0.01
		RA	S1	11	4.73	0.3	Group*Time	0.17	1	40	0.678	0
		RA	S2	11	4.74	0.2

## Sheet: Impulse%-relative
														95% CI
		Sex	time	N	Mean	SD	Interaction	F	df-n	df-d (residuals)	p-value	Effect size (eta squared)	Mean Difference	LL	UL
		Male	S1	12	11.25	2.006	Sex	0.8944	1	40	0.35	0.021
		Male	S2	12	10.83	2.725	Time	0.1328	1	40	0.717	0.003
		Female	S1	10	11.91	3.3	Sex*time	0.0205	1	40	0.887	0
		Female	S2	10	11.73	3.003
														95% CI
		Group	time	N	Mean	SD	Interaction	F	df-n	df-d (residuals)	p-value	Effect size (eta squared)	Mean Difference	LL	UL
		ST	S1	11	11.82	2.64	Group	0.07	1	40	0.793	0
		ST	S2	11	11.36	2.94	Time	0.14	1	40	0.714	0
		RA	S1	11	11.45	2.88	Group*Time	0.03	1	40	0.875	0
		RA	S2	11	11.27	2.97

[truncated: 16 more sheets: RFD0-50%, RFD50-100%, RFD100-150%, RFDmax%-relative, Variability-MVF, Variability-Impulse, Variability-RFD0-50, Variability-RFD50-100, Variability-RFD100-150, Variability-RFDmax, Variability-MFCVmax, Variability-Impulse%, Variability-%RFD0-50, Variability-%RFD50-100, Variability-%RFD100-150, Variability-RFDmax%]
